# Supplementary material for: Integration of Tumor Heterogeneity for Recurrence Prediction in Patients with Esophageal Squamous Cell Cancer
Source: Cancers (Basel). 2021 Dec 2;13(23):6084. doi: 10.3390/cancers13236084 (PMC8656931; doi:10.3390/cancers13236084)
Supplement: Supplementary file 1 [file cancers-13-06084-s001.zip]

Archive with 2 entries (2 files):
- supplementary_note_targeted_sequencing.pdf
- supplementary_table_targeted_sequencing.xlsx
